# Supplementary material for: Non-Conveyance Due to Patient-Initiated Refusal in Emergency Medical Services: A Retrospective Population-Based Registry Analysis Study in Riyadh Province, Saudi Arabia
Source: Int J Environ Res Public Health. 2021 Sep 2;18(17):9252. doi: 10.3390/ijerph18179252 (PMC8431479; doi:10.3390/ijerph18179252)
Supplement: Supplementary file 1 [file ijerph-18-09252-s001.zip]

Archive with 1 entries (1 files):
- ijerph-1334045-supplementary.pdf
